# Supplementary material for: Influence of Shelter and Hibernation on the 24-Hour Behavioral Rhythms of Male Dybowski’s Frog (Rana dybowskii) Across Age Groups
Source: Animals (Basel). 2026 Mar 20;16(6):978. doi: 10.3390/ani16060978 (PMC13023323; doi:10.3390/ani16060978)
Supplement: Supplementary file 1 [file animals-16-00978-s001.zip › Supplementary Tables.xlsx]

## Sheet: Table S1
	Table S1 Tests of Normality for Standardized Residuals of All behaiovr
	Behavioral Metric	Kolmogorov-Smirnov a
		Statistic	df	Sig.
	Resting	0.104	48	0.2
	Crawling	0.076	48	0.2
	Jumping	0.113	48	0.132
	Calling	0.18	48	0.001
	Swimming	0.232	48	0
	a Lilliefors Significance Correction

## Sheet: Table S2
	Table S2 Levene's Test of Equality of Error Variances
	Behavioral Metric	F	df1	df2	Sig. (p)
	Resting	1.842	7	40	0.106
	Jumping	1.658	7	40	0.148
	Calling	3.21	7	40	0.009
	Swimming	4.876	7	40	< 0.001
	Crawling	1.921	7	40	0.091

## Sheet: Table S3
		Table S3 Pairwise comparison results from linear mixed-effects models examining effects of shelter condition, hibernation phase, and age class on behavioral durations.
		Model Term	Coefficient	Std. Error	t	Significance	95% Confidence Interval
							Lower Bound	Upper Bound
		Intercept	0.033	0.3795	0.088	0.93	-0.715	0.782
		[BehaviorType=Calling]([Shelter=No]*[Phase=Post]*[Age=Adult])	0.544	0.5366	1.015	0.312	-0.514	1.603
		[BehaviorType=Crawling]([Shelter=No]*[Phase=Post]*[Age=Adult])	4.489	0.5366	8.365	0	3.431	5.547
		[BehaviorType=Jumping]([Shelter=No]*[Phase=Post]*[Age=Adult])	2.711	0.5366	5.052	0	1.653	3.769
		[BehaviorType=Resting]([Shelter=No]*[Phase=Post]*[Age=Adult])	15.989	0.5366	29.795	0	14.931	17.047
		[BehaviorType=Swinmmin]([Shelter=No]*[Phase=Post]*[Age=Adult])	-0.033	0.5366	-0.062	0.951	-1.092	1.025
		[BehaviorType=Calling]([Shelter=No]*[Phase=Post]*[Age=Juvenile])	0.233	0.5366	0.435	0.664	-0.825	1.292
		[BehaviorType=Crawling]([Shelter=No]*[Phase=Post]*[Age=Juvenile])	3.722	0.5366	6.936	0	2.664	4.78
		[BehaviorType=Jumping]([Shelter=No]*[Phase=Post]*[Age=Juvenile])	2.311	0.5366	4.307	0	1.253	3.369
		[BehaviorType=Resting]([Shelter=No]*[Phase=Post]*[Age=Juvenile])	17.389	0.5366	32.404	0	16.331	18.447
		[BehaviorType=Swinmmin]([Shelter=No]*[Phase=Post]*[Age=Juvenile])	0.011	0.5366	0.021	0.984	-1.047	1.069
		[BehaviorType=Calling]([Shelter=No]*[Phase=Pre]*[Age=Adult])	0.2	0.5366	0.373	0.71	-0.858	1.258
		[BehaviorType=Crawling]([Shelter=No]*[Phase=Pre]*[Age=Adult])	3.844	0.5366	7.164	0	2.786	4.903
		[BehaviorType=Jumping]([Shelter=No]*[Phase=Pre]*[Age=Adult])	2.211	0.5366	4.12	0	1.153	3.269
		[BehaviorType=Resting]([Shelter=No]*[Phase=Pre]*[Age=Adult])	17.422	0.5366	32.466	0	16.364	18.48
		[BehaviorType=Swinmmin]([Shelter=No]*[Phase=Pre]*[Age=Adult])	-0.033	0.5366	-0.062	0.951	-1.092	1.025
		[BehaviorType=Calling]([Shelter=No]*[Phase=Pre]*[Age=Juvenile])	0.067	0.5366	0.124	0.901	-0.992	1.125
		[BehaviorType=Crawling]([Shelter=No]*[Phase=Pre]*[Age=Juvenile])	5.122	0.5366	9.545	0	4.064	6.18
		[BehaviorType=Jumping]([Shelter=No]*[Phase=Pre]*[Age=Juvenile])	2.722	0.5366	5.073	0	1.664	3.78
		[BehaviorType=Resting]([Shelter=No]*[Phase=Pre]*[Age=Juvenile])	15.489	0.5366	28.863	0	14.431	16.547
		[BehaviorType=Swinmmin]([Shelter=No]*[Phase=Pre]*[Age=Juvenile])	0.089	0.5366	0.166	0.869	-0.969	1.147
		[BehaviorType=Calling]([Shelter=With]*[Phase=Post]*[Age=Adult])	-0.033	0.5366	-0.062	0.951	-1.092	1.025
		[BehaviorType=Crawling]([Shelter=With]*[Phase=Post]*[Age=Adult])	2.544	0.5366	4.742	0	1.486	3.603
		[BehaviorType=Jumping]([Shelter=With]*[Phase=Post]*[Age=Adult])	0.678	0.5366	1.263	0.208	-0.38	1.736
		[BehaviorType=Resting]([Shelter=With]*[Phase=Post]*[Age=Adult])	20.178	0.5366	37.601	0	19.12	21.236
		[BehaviorType=Swinmmin]([Shelter=With]*[Phase=Post]*[Age=Adult])	0.333	0.5366	0.621	0.535	-0.725	1.392
		[BehaviorType=Calling]([Shelter=With]*[Phase=Post]*[Age=Juvenile])	0.122	0.5366	0.228	0.82	-0.936	1.18
		[BehaviorType=Crawling]([Shelter=With]*[Phase=Post]*[Age=Juvenile])	2.822	0.5366	5.259	0	1.764	3.88
		[BehaviorType=Jumping]([Shelter=With]*[Phase=Post]*[Age=Juvenile])	1.522	0.5366	2.837	0.005	0.464	2.58
		[BehaviorType=Resting]([Shelter=With]*[Phase=Post]*[Age=Juvenile])	19.344	0.5366	36.048	0	18.286	20.403
		[BehaviorType=Swinmmin]([Shelter=With]*[Phase=Post]*[Age=Juvenile])	-4.263e-14	0.5366	0	1	-1.058	1.058
		[BehaviorType=Calling]([Shelter=With]*[Phase=Pre]*[Age=Adult])	0.189	0.5366	0.352	0.725	-0.869	1.247
		[BehaviorType=Crawling]([Shelter=With]*[Phase=Pre]*[Age=Adult])	3.333	0.5366	6.212	0	2.275	4.392
		[BehaviorType=Jumping]([Shelter=With]*[Phase=Pre]*[Age=Adult])	1.467	0.5366	2.733	0.007	0.408	2.525
		[BehaviorType=Resting]([Shelter=With]*[Phase=Pre]*[Age=Adult])	18.589	0.5366	34.64	0	17.531	19.647
		[BehaviorType=Swinmmin]([Shelter=With]*[Phase=Pre]*[Age=Adult])	0.167	0.5366	0.311	0.756	-0.892	1.225
		[BehaviorType=Calling]([Shelter=With]*[Phase=Pre]*[Age=Juvenile])	-0.033	0.5366	-0.062	0.951	-1.092	1.025
		[BehaviorType=Crawling]([Shelter=With]*[Phase=Pre]*[Age=Juvenile])	2.478	0.5366	4.617	0	1.42	3.536
		[BehaviorType=Jumping]([Shelter=With]*[Phase=Pre]*[Age=Juvenile])	1.278	0.5366	2.381	0.018	0.22	2.336
		[BehaviorType=Resting]([Shelter=With]*[Phase=Pre]*[Age=Juvenile])	19.622	0.5366	36.566	0	18.564	20.68
		[BehaviorType=Swinmmin]([Shelter=With]*[Phase=Pre]*[Age=Juvenile])	0b	.	.	.	.	.
		Probability Distribution: Normal
		Link Function: Identity
		Target: Times
		b This coefficient is redundant and therefore set to zero.

## Sheet: Table S4
		Table S4 Pairwise comparison results from linear mixed-effects models examining effects of daily cycle on behavioral durations with shelter condition, pre-hibernation phase and adult conditions.
		Model Term	Coefficient	Std. Error	t	Significance	95% Confidence Interval
							Lower Bound	Upper Bound
		Intercept	0.044	0.0003	162.502	0	0.044	0.045
		[BehaviorType=Calling]*[Time=00:00]	-0.044	0.0004	-114.907	0	-0.045	-0.044
		[BehaviorType=Calling]*[Time=01:00]	-0.017	0.0004	-42.961	0	-0.017	-0.016
		[BehaviorType=Calling]*[Time=02:00]	-0.022	0.0004	-57.453	0	-0.023	-0.021
		[BehaviorType=Calling]*[Time=03:00]	-3.365e-15	0.0004	0	1	-0.001	0.001
		[BehaviorType=Calling]*[Time=04:00]	-0.033	0.0004	-86.18	0	-0.034	-0.033
		[BehaviorType=Calling]*[Time=05:00]	-0.028	0.0004	-71.687	0	-0.028	-0.027
		[BehaviorType=Calling]*[Time=06:00]	-0.033	0.0004	-86.18	0	-0.034	-0.033
		[BehaviorType=Calling]*[Time=07:00]	-0.028	0.0004	-71.687	0	-0.028	-0.027
		[BehaviorType=Calling]*[Time=08:00]	-0.017	0.0004	-42.961	0	-0.017	-0.016
		[BehaviorType=Calling]*[Time=09:00]	-0.044	0.0004	-114.907	0	-0.045	-0.044
		[BehaviorType=Calling]*[Time=10:00]	-0.044	0.0004	-114.907	0	-0.045	-0.044
		[BehaviorType=Calling]*[Time=11:00]	-0.022	0.0004	-57.453	0	-0.023	-0.021
		[BehaviorType=Calling]*[Time=12:00]	-0.039	0.0004	-100.414	0	-0.04	-0.038
		[BehaviorType=Calling]*[Time=13:00]	-0.044	0.0004	-114.907	0	-0.045	-0.044
		[BehaviorType=Calling]*[Time=14:00]	-0.044	0.0004	-114.907	0	-0.045	-0.044
		[BehaviorType=Calling]*[Time=15:00]	-0.044	0.0004	-114.907	0	-0.045	-0.044
		[BehaviorType=Calling]*[Time=16:00]	-0.022	0.0004	-57.453	0	-0.023	-0.021
		[BehaviorType=Calling]*[Time=17:00]	-0.033	0.0004	-86.18	0	-0.034	-0.033
		[BehaviorType=Calling]*[Time=18:00]	-0.011	0.0004	-28.727	0	-0.012	-0.01
		[BehaviorType=Calling]*[Time=19:00]	-0.011	0.0004	-28.727	0	-0.012	-0.01
		[BehaviorType=Calling]*[Time=20:00]	-0.011	0.0004	-28.727	0	-0.012	-0.01
		[BehaviorType=Calling]*[Time=21:00]	-0.022	0.0004	-57.453	0	-0.023	-0.021
		[BehaviorType=Calling]*[Time=22:00]	0.006	0.0004	14.493	0	0.005	0.006
		[BehaviorType=Calling]*[Time=23:00]	-0.017	0.0004	-42.961	0	-0.017	-0.016
		[BehaviorType=Crawling]*[Time=00:00]	-0.044	0.0004	-114.907	0	-0.045	-0.044
		[BehaviorType=Crawling]*[Time=01:00]	0.044	0.0004	115.165	0	0.044	0.045
		[BehaviorType=Crawling]*[Time=02:00]	0.006	0.0004	14.493	0	0.005	0.006
		[BehaviorType=Crawling]*[Time=03:00]	-3.367e-15	0.0004	0	1	-0.001	0.001
		[BehaviorType=Crawling]*[Time=04:00]	-0.011	0.0004	-28.727	0	-0.012	-0.01
		[BehaviorType=Crawling]*[Time=05:00]	0.039	0.0004	100.673	0	0.038	0.04
		[BehaviorType=Crawling]*[Time=06:00]	0.017	0.0004	43.219	0	0.016	0.017
		[BehaviorType=Crawling]*[Time=07:00]	0.011	0.0004	28.985	0	0.01	0.012
		[BehaviorType=Crawling]*[Time=08:00]	0.067	0.0004	172.619	0	0.066	0.067
		[BehaviorType=Crawling]*[Time=09:00]	0.033	0.0004	86.439	0	0.033	0.034
		[BehaviorType=Crawling]*[Time=10:00]	0.033	0.0004	86.439	0	0.033	0.034
		[BehaviorType=Crawling]*[Time=11:00]	0.072	0.0004	187.111	0	0.072	0.073
		[BehaviorType=Crawling]*[Time=12:00]	0.033	0.0004	86.439	0	0.033	0.034
		[BehaviorType=Crawling]*[Time=13:00]	0.028	0.0004	71.946	0	0.027	0.029
		[BehaviorType=Crawling]*[Time=14:00]	0.028	0.0004	71.946	0	0.027	0.029
		[BehaviorType=Crawling]*[Time=15:00]	0.039	0.0004	100.673	0	0.038	0.04
		[BehaviorType=Crawling]*[Time=16:00]	-0.006	0.0004	-14.234	0	-0.006	-0.005
		[BehaviorType=Crawling]*[Time=17:00]	0.039	0.0004	100.673	0	0.038	0.04
		[BehaviorType=Crawling]*[Time=18:00]	0.061	0.0004	158.385	0	0.06	0.062
		[BehaviorType=Crawling]*[Time=19:00]	0.022	0.0004	57.712	0	0.022	0.023
		[BehaviorType=Crawling]*[Time=20:00]	-0.006	0.0004	-14.234	0	-0.006	-0.005
		[BehaviorType=Crawling]*[Time=21:00]	0.006	0.0004	14.493	0	0.005	0.006
		[BehaviorType=Crawling]*[Time=22:00]	0.039	0.0004	100.673	0	0.038	0.04
		[BehaviorType=Crawling]*[Time=23:00]	0.011	0.0004	28.985	0	0.01	0.012
		[BehaviorType=Jumping]*[Time=00:00]	-0.044	0.0004	-114.907	0	-0.045	-0.044
		[BehaviorType=Jumping]*[Time=01:00]	-0.011	0.0004	-28.727	0	-0.012	-0.01
		[BehaviorType=Jumping]*[Time=02:00]	-0.022	0.0004	-57.453	0	-0.023	-0.021
		[BehaviorType=Jumping]*[Time=03:00]	-3.362e-15	0.0004	0	1	-0.001	0.001
		[BehaviorType=Jumping]*[Time=04:00]	-0.028	0.0004	-71.687	0	-0.028	-0.027
		[BehaviorType=Jumping]*[Time=05:00]	-0.017	0.0004	-42.961	0	-0.017	-0.016
		[BehaviorType=Jumping]*[Time=06:00]	-0.033	0.0004	-86.18	0	-0.034	-0.033
		[BehaviorType=Jumping]*[Time=07:00]	-0.011	0.0004	-28.727	0	-0.012	-0.01
		[BehaviorType=Jumping]*[Time=08:00]	-0.017	0.0004	-42.961	0	-0.017	-0.016
		[BehaviorType=Jumping]*[Time=09:00]	-0.028	0.0004	-71.687	0	-0.028	-0.027
		[BehaviorType=Jumping]*[Time=10:00]	-0.011	0.0004	-28.727	0	-0.012	-0.01
		[BehaviorType=Jumping]*[Time=11:00]	-0.011	0.0004	-28.727	0	-0.012	-0.01
		[BehaviorType=Jumping]*[Time=12:00]	-0.017	0.0004	-42.961	0	-0.017	-0.016
		[BehaviorType=Jumping]*[Time=13:00]	-0.044	0.0004	-114.907	0	-0.045	-0.044
		[BehaviorType=Jumping]*[Time=14:00]	-0.011	0.0004	-28.727	0	-0.012	-0.01
		[BehaviorType=Jumping]*[Time=15:00]	-3.362e-15	0.0004	0	1	-0.001	0.001
		[BehaviorType=Jumping]*[Time=16:00]	0.017	0.0004	43.219	0	0.016	0.017
		[BehaviorType=Jumping]*[Time=17:00]	0.017	0.0004	43.219	0	0.016	0.017
		[BehaviorType=Jumping]*[Time=18:00]	-3.365e-15	0.0004	0	1	-0.001	0.001
		[BehaviorType=Jumping]*[Time=19:00]	-3.364e-15	0.0004	0	1	-0.001	0.001
		[BehaviorType=Jumping]*[Time=20:00]	-0.011	0.0004	-28.727	0	-0.012	-0.01
		[BehaviorType=Jumping]*[Time=21:00]	-0.022	0.0004	-57.453	0	-0.023	-0.021
		[BehaviorType=Jumping]*[Time=22:00]	0.006	0.0004	14.493	0	0.005	0.006
		[BehaviorType=Jumping]*[Time=23:00]	-0.017	0.0004	-42.961	0	-0.017	-0.016
		[BehaviorType=Swimming]*[Time=00:00]	-0.044	0.0004	-114.907	0	-0.045	-0.044
		[BehaviorType=Swimming]*[Time=01:00]	0.028	0.0004	71.946	0	0.027	0.029
		[BehaviorType=Swimming]*[Time=02:00]	-0.006	0.0004	-14.234	0	-0.006	-0.005
		[BehaviorType=Swimming]*[Time=03:00]	0.006	0.0004	14.493	0	0.005	0.006
		[BehaviorType=Swimming]*[Time=04:00]	-0.033	0.0004	-86.18	0	-0.034	-0.033
		[BehaviorType=Swimming]*[Time=05:00]	0.006	0.0004	14.493	0	0.005	0.006
		[BehaviorType=Swimming]*[Time=06:00]	-0.011	0.0004	-28.727	0	-0.012	-0.01
		[BehaviorType=Swimming]*[Time=07:00]	-0.022	0.0004	-57.453	0	-0.023	-0.021
		[BehaviorType=Swimming]*[Time=08:00]	0.033	0.0004	86.439	0	0.033	0.034
		[BehaviorType=Swimming]*[Time=09:00]	0.011	0.0004	28.985	0	0.01	0.012
		[BehaviorType=Swimming]*[Time=10:00]	-3.364e-15	0.0004	0	1	-0.001	0.001
		[BehaviorType=Swimming]*[Time=11:00]	0.061	0.0004	158.385	0	0.06	0.062
		[BehaviorType=Swimming]*[Time=12:00]	0.006	0.0004	14.493	0	0.005	0.006
		[BehaviorType=Swimming]*[Time=13:00]	0.006	0.0004	14.493	0	0.005	0.006
		[BehaviorType=Swimming]*[Time=14:00]	0.017	0.0004	43.219	0	0.016	0.017
		[BehaviorType=Swimming]*[Time=15:00]	-0.039	0.0004	-100.414	0	-0.04	-0.038
		[BehaviorType=Swimming]*[Time=16:00]	-3.367e-15	0.0004	0	1	-0.001	0.001
		[BehaviorType=Swimming]*[Time=17:00]	-0.006	0.0004	-14.234	0	-0.006	-0.005
		[BehaviorType=Swimming]*[Time=18:00]	0.044	0.0004	115.165	0	0.044	0.045
		[BehaviorType=Swimming]*[Time=19:00]	0.017	0.0004	43.219	0	0.016	0.017
		[BehaviorType=Swimming]*[Time=20:00]	-0.011	0.0004	-28.727	0	-0.012	-0.01
		[BehaviorType=Swimming]*[Time=21:00]	-0.011	0.0004	-28.727	0	-0.012	-0.01
		[BehaviorType=Swimming]*[Time=22:00]	0.022	0.0004	57.712	0	0.022	0.023
		[BehaviorType=Swimming]*[Time=23:00]	0b	.	.	.	.	.
		Probability Distribution: Normal
		Link Function: Identity
		Target: Times
		b This coefficient is redundant and therefore set to zero.

## Sheet: Table S5
		Table S5 Pairwise comparison results from linear mixed-effects models examining effects of daily cycle on behavioral durations without shelter condition, pre-hibernation phase and adult conditions.
		Model Term	Coefficient	Std. Error	t	Significance	95% Confidence Interval
							Lower Bound	Upper Bound
		Intercept	0.044	0.0002	202.467	0	0.044	0.045
		[BehaviorType=Calling]*[Time=00:00]	-0.044	0.0003	-143.166	0	-0.045	-0.044
		[BehaviorType=Calling]*[Time=01:00]	-0.044	0.0003	-143.166	0	-0.045	-0.044
		[BehaviorType=Calling]*[Time=02:00]	-0.044	0.0003	-143.166	0	-0.045	-0.044
		[BehaviorType=Calling]*[Time=03:00]	-0.044	0.0003	-143.166	0	-0.045	-0.044
		[BehaviorType=Calling]*[Time=04:00]	-0.044	0.0003	-143.166	0	-0.045	-0.044
		[BehaviorType=Calling]*[Time=05:00]	-0.044	0.0003	-143.166	0	-0.045	-0.044
		[BehaviorType=Calling]*[Time=06:00]	-0.044	0.0003	-143.166	0	-0.045	-0.044
		[BehaviorType=Calling]*[Time=07:00]	-0.044	0.0003	-143.166	0	-0.045	-0.044
		[BehaviorType=Calling]*[Time=08:00]	-0.044	0.0003	-143.166	0	-0.045	-0.044
		[BehaviorType=Calling]*[Time=09:00]	-0.044	0.0003	-143.166	0	-0.045	-0.044
		[BehaviorType=Calling]*[Time=10:00]	-0.044	0.0003	-143.166	0	-0.045	-0.044
		[BehaviorType=Calling]*[Time=11:00]	-0.044	0.0003	-143.166	0	-0.045	-0.044
		[BehaviorType=Calling]*[Time=12:00]	-0.044	0.0003	-143.166	0	-0.045	-0.044
		[BehaviorType=Calling]*[Time=13:00]	-0.044	0.0003	-143.166	0	-0.045	-0.044
		[BehaviorType=Calling]*[Time=14:00]	-0.044	0.0003	-143.166	0	-0.045	-0.044
		[BehaviorType=Calling]*[Time=15:00]	-0.044	0.0003	-143.166	0	-0.045	-0.044
		[BehaviorType=Calling]*[Time=16:00]	-0.044	0.0003	-143.166	0	-0.045	-0.044
		[BehaviorType=Calling]*[Time=17:00]	-0.044	0.0003	-143.166	0	-0.045	-0.044
		[BehaviorType=Calling]*[Time=18:00]	-0.044	0.0003	-143.166	0	-0.045	-0.044
		[BehaviorType=Calling]*[Time=19:00]	-0.044	0.0003	-143.166	0	-0.045	-0.044
		[BehaviorType=Calling]*[Time=20:00]	-0.044	0.0003	-143.166	0	-0.045	-0.044
		[BehaviorType=Calling]*[Time=21:00]	-0.044	0.0003	-143.166	0	-0.045	-0.044
		[BehaviorType=Calling]*[Time=22:00]	-0.044	0.0003	-143.166	0	-0.045	-0.044
		[BehaviorType=Calling]*[Time=23:00]	-0.044	0.0003	-143.166	0	-0.045	-0.044
		[BehaviorType=Crawling]*[Time=00:00]	-0.044	0.0003	-143.166	0	-0.045	-0.044
		[BehaviorType=Crawling]*[Time=01:00]	0.044	0.0003	143.488	0	0.044	0.045
		[BehaviorType=Crawling]*[Time=02:00]	0.006	0.0003	18.057	0	0.005	0.006
		[BehaviorType=Crawling]*[Time=03:00]	-1.583e-15	0.0003	0	1	-0.001	0.001
		[BehaviorType=Crawling]*[Time=04:00]	-0.011	0.0003	-35.791	0	-0.012	-0.01
		[BehaviorType=Crawling]*[Time=05:00]	0.039	0.0003	125.431	0	0.038	0.04
		[BehaviorType=Crawling]*[Time=06:00]	0.017	0.0003	53.848	0	0.016	0.017
		[BehaviorType=Crawling]*[Time=07:00]	0.011	0.0003	36.114	0	0.011	0.012
		[BehaviorType=Crawling]*[Time=08:00]	0.067	0.0003	215.071	0	0.066	0.067
		[BehaviorType=Crawling]*[Time=09:00]	0.033	0.0003	107.697	0	0.033	0.034
		[BehaviorType=Crawling]*[Time=10:00]	0.033	0.0003	107.697	0	0.033	0.034
		[BehaviorType=Crawling]*[Time=11:00]	0.072	0.0003	233.128	0	0.072	0.073
		[BehaviorType=Crawling]*[Time=12:00]	0.033	0.0003	107.697	0	0.033	0.034
		[BehaviorType=Crawling]*[Time=13:00]	0.028	0.0003	89.64	0	0.027	0.028
		[BehaviorType=Crawling]*[Time=14:00]	0.028	0.0003	89.64	0	0.027	0.028
		[BehaviorType=Crawling]*[Time=15:00]	0.039	0.0003	125.431	0	0.038	0.04
		[BehaviorType=Crawling]*[Time=16:00]	-0.006	0.0003	-17.735	0	-0.006	-0.005
		[BehaviorType=Crawling]*[Time=17:00]	0.039	0.0003	125.431	0	0.038	0.04
		[BehaviorType=Crawling]*[Time=18:00]	0.061	0.0003	197.337	0	0.061	0.062
		[BehaviorType=Crawling]*[Time=19:00]	0.022	0.0003	71.905	0	0.022	0.023
		[BehaviorType=Crawling]*[Time=20:00]	-0.006	0.0003	-17.735	0	-0.006	-0.005
		[BehaviorType=Crawling]*[Time=21:00]	0.006	0.0003	18.057	0	0.005	0.006
		[BehaviorType=Crawling]*[Time=22:00]	0.039	0.0003	125.431	0	0.038	0.04
		[BehaviorType=Crawling]*[Time=23:00]	0.011	0.0003	36.114	0	0.011	0.012
		[BehaviorType=Jumping]*[Time=00:00]	-0.044	0.0003	-143.166	0	-0.045	-0.044
		[BehaviorType=Jumping]*[Time=01:00]	-0.011	0.0003	-35.791	0	-0.012	-0.01
		[BehaviorType=Jumping]*[Time=02:00]	-0.022	0.0003	-71.583	0	-0.023	-0.022
		[BehaviorType=Jumping]*[Time=03:00]	-1.591e-15	0.0003	0	1	-0.001	0.001
		[BehaviorType=Jumping]*[Time=04:00]	-0.028	0.0003	-89.317	0	-0.028	-0.027
		[BehaviorType=Jumping]*[Time=05:00]	-0.017	0.0003	-53.526	0	-0.017	-0.016
		[BehaviorType=Jumping]*[Time=06:00]	-0.033	0.0003	-107.374	0	-0.034	-0.033
		[BehaviorType=Jumping]*[Time=07:00]	-0.011	0.0003	-35.791	0	-0.012	-0.01
		[BehaviorType=Jumping]*[Time=08:00]	-0.017	0.0003	-53.526	0	-0.017	-0.016
		[BehaviorType=Jumping]*[Time=09:00]	-0.028	0.0003	-89.317	0	-0.028	-0.027
		[BehaviorType=Jumping]*[Time=10:00]	-0.011	0.0003	-35.791	0	-0.012	-0.01
		[BehaviorType=Jumping]*[Time=11:00]	-0.011	0.0003	-35.791	0	-0.012	-0.01
		[BehaviorType=Jumping]*[Time=12:00]	-0.017	0.0003	-53.526	0	-0.017	-0.016
		[BehaviorType=Jumping]*[Time=13:00]	-0.044	0.0003	-143.166	0	-0.045	-0.044
		[BehaviorType=Jumping]*[Time=14:00]	-0.011	0.0003	-35.791	0	-0.012	-0.01
		[BehaviorType=Jumping]*[Time=15:00]	-1.594e-15	0.0003	0	1	-0.001	0.001
		[BehaviorType=Jumping]*[Time=16:00]	0.017	0.0003	53.848	0	0.016	0.017
		[BehaviorType=Jumping]*[Time=17:00]	0.017	0.0003	53.848	0	0.016	0.017
		[BehaviorType=Jumping]*[Time=18:00]	-1.593e-15	0.0003	0	1	-0.001	0.001
		[BehaviorType=Jumping]*[Time=19:00]	-1.593e-15	0.0003	0	1	-0.001	0.001
		[BehaviorType=Jumping]*[Time=20:00]	-0.011	0.0003	-35.791	0	-0.012	-0.01
		[BehaviorType=Jumping]*[Time=21:00]	-0.022	0.0003	-71.583	0	-0.023	-0.022
		[BehaviorType=Jumping]*[Time=22:00]	0.006	0.0003	18.057	0	0.005	0.006
		[BehaviorType=Jumping]*[Time=23:00]	-0.017	0.0003	-53.526	0	-0.017	-0.016
		[BehaviorType=Swimming]*[Time=00:00]	-0.044	0.0003	-142.36	0	-0.045	-0.044
		[BehaviorType=Swimming]*[Time=01:00]	-0.044	0.0003	-143.166	0	-0.045	-0.044
		[BehaviorType=Swimming]*[Time=02:00]	-0.044	0.0003	-143.166	0	-0.045	-0.044
		[BehaviorType=Swimming]*[Time=03:00]	-0.044	0.0003	-143.166	0	-0.045	-0.044
		[BehaviorType=Swimming]*[Time=04:00]	-0.044	0.0003	-143.166	0	-0.045	-0.044
		[BehaviorType=Swimming]*[Time=05:00]	-0.044	0.0003	-143.166	0	-0.045	-0.044
		[BehaviorType=Swimming]*[Time=06:00]	-0.044	0.0003	-143.166	0	-0.045	-0.044
		[BehaviorType=Swimming]*[Time=07:00]	-0.044	0.0003	-143.166	0	-0.045	-0.044
		[BehaviorType=Swimming]*[Time=08:00]	-0.044	0.0003	-143.166	0	-0.045	-0.044
		[BehaviorType=Swimming]*[Time=09:00]	-0.044	0.0003	-143.166	0	-0.045	-0.044
		[BehaviorType=Swimming]*[Time=10:00]	-0.044	0.0003	-143.166	0	-0.045	-0.044
		[BehaviorType=Swimming]*[Time=11:00]	-0.044	0.0003	-143.166	0	-0.045	-0.044
		[BehaviorType=Swimming]*[Time=12:00]	-0.039	0.0003	-125.109	0	-0.039	-0.038
		[BehaviorType=Swimming]*[Time=13:00]	-0.017	0.0003	-53.526	0	-0.017	-0.016
		[BehaviorType=Swimming]*[Time=14:00]	-0.039	0.0003	-125.109	0	-0.039	-0.038
		[BehaviorType=Swimming]*[Time=15:00]	-0.044	0.0003	-142.36	0	-0.045	-0.044
		[BehaviorType=Swimming]*[Time=16:00]	-0.044	0.0003	-142.36	0	-0.045	-0.044
		[BehaviorType=Swimming]*[Time=17:00]	-0.028	0.0003	-89.317	0	-0.028	-0.027
		[BehaviorType=Swimming]*[Time=18:00]	-0.044	0.0003	-142.36	0	-0.045	-0.044
		[BehaviorType=Swimming]*[Time=19:00]	0.033	0.0003	107.697	0	0.033	0.034
		[BehaviorType=Swimming]*[Time=20:00]	0.028	0.0003	89.64	0	0.027	0.028
		[BehaviorType=Swimming]*[Time=21:00]	-1.59e-15	0.0003	0	1	-0.001	0.001
		[BehaviorType=Swimming]*[Time=22:00]	-0.006	0.0003	-17.735	0	-0.006	-0.005
		[BehaviorType=Swimming]*[Time=23:00]	0b	.	.	.	.	.
		Probability Distribution: Normal
		Link Function: Identity
		Target: Times
		b This coefficient is redundant and therefore set to zero.

## Sheet: Table S6
		Table S6 Pairwise comparison results from linear mixed-effects models examining effects of daily cycle on behavioral durations with shelter condition, post-hibernation phase and adult conditions.
		Model Term	Coefficient	Std. Error	t	Significance	95% Confidence Interval
							Lower Bound	Upper Bound
		Intercept	0.078	0.0003	296.905	0	0.077	0.078
		[BehaviorType=Calling]*[Time=00:00]	-0.033	0.0004	-90.13	0	-0.034	-0.033
		[BehaviorType=Calling]*[Time=01:00]	-0.078	0.0004	-209.269	0	-0.078	-0.077
		[BehaviorType=Calling]*[Time=02:00]	-0.061	0.0004	-164.879	0	-0.062	-0.06
		[BehaviorType=Calling]*[Time=03:00]	-0.061	0.0004	-164.879	0	-0.062	-0.06
		[BehaviorType=Calling]*[Time=04:00]	-0.067	0.0004	-179.99	0	-0.067	-0.066
		[BehaviorType=Calling]*[Time=05:00]	-0.078	0.0004	-209.269	0	-0.078	-0.077
		[BehaviorType=Calling]*[Time=06:00]	-0.078	0.0004	-209.269	0	-0.078	-0.077
		[BehaviorType=Calling]*[Time=07:00]	-0.078	0.0004	-209.269	0	-0.078	-0.077
		[BehaviorType=Calling]*[Time=08:00]	-0.078	0.0004	-209.269	0	-0.078	-0.077
		[BehaviorType=Calling]*[Time=09:00]	-0.078	0.0004	-209.269	0	-0.078	-0.077
		[BehaviorType=Calling]*[Time=10:00]	-0.072	0.0004	-194.832	0	-0.073	-0.071
		[BehaviorType=Calling]*[Time=11:00]	-0.078	0.0004	-209.269	0	-0.078	-0.077
		[BehaviorType=Calling]*[Time=12:00]	-0.078	0.0004	-209.269	0	-0.078	-0.077
		[BehaviorType=Calling]*[Time=13:00]	-0.078	0.0004	-209.269	0	-0.078	-0.077
		[BehaviorType=Calling]*[Time=14:00]	-0.072	0.0004	-194.832	0	-0.073	-0.071
		[BehaviorType=Calling]*[Time=15:00]	-0.072	0.0004	-194.832	0	-0.073	-0.071
		[BehaviorType=Calling]*[Time=16:00]	-0.078	0.0004	-209.269	0	-0.078	-0.077
		[BehaviorType=Calling]*[Time=17:00]	-0.078	0.0004	-209.269	0	-0.078	-0.077
		[BehaviorType=Calling]*[Time=18:00]	-0.078	0.0004	-209.269	0	-0.078	-0.077
		[BehaviorType=Calling]*[Time=19:00]	-0.05	0.0004	-134.925	0	-0.051	-0.049
		[BehaviorType=Calling]*[Time=20:00]	-0.022	0.0004	-59.907	0	-0.023	-0.021
		[BehaviorType=Calling]*[Time=21:00]	-0.039	0.0004	-104.972	0	-0.04	-0.038
		[BehaviorType=Calling]*[Time=22:00]	-0.022	0.0004	-59.907	0	-0.023	-0.021
		[BehaviorType=Calling]*[Time=23:00]	-0.022	0.0004	-59.907	0	-0.023	-0.021
		[BehaviorType=Crawling]*[Time=00:00]	0.05	0.0004	134.925	0	0.049	0.051
		[BehaviorType=Crawling]*[Time=01:00]	-0.033	0.0004	-90.13	0	-0.034	-0.033
		[BehaviorType=Crawling]*[Time=02:00]	-3.426e-15	0.0004	0	1	-0.001	0.001
		[BehaviorType=Crawling]*[Time=03:00]	-0.006	0.0004	-15.112	0	-0.006	-0.005
		[BehaviorType=Crawling]*[Time=04:00]	-0.006	0.0004	-15.112	0	-0.006	-0.005
		[BehaviorType=Crawling]*[Time=05:00]	-0.05	0.0004	-134.925	0	-0.051	-0.049
		[BehaviorType=Crawling]*[Time=06:00]	-0.067	0.0004	-179.99	0	-0.067	-0.066
		[BehaviorType=Crawling]*[Time=07:00]	-0.061	0.0004	-164.879	0	-0.062	-0.06
		[BehaviorType=Crawling]*[Time=08:00]	-0.056	0.0004	-150.037	0	-0.056	-0.055
		[BehaviorType=Crawling]*[Time=09:00]	-0.022	0.0004	-59.907	0	-0.023	-0.021
		[BehaviorType=Crawling]*[Time=10:00]	-0.045	0.0004	-120.083	0	-0.045	-0.044
		[BehaviorType=Crawling]*[Time=11:00]	-0.056	0.0004	-150.037	0	-0.056	-0.055
		[BehaviorType=Crawling]*[Time=12:00]	-0.067	0.0004	-179.99	0	-0.067	-0.066
		[BehaviorType=Crawling]*[Time=13:00]	-0.056	0.0004	-150.037	0	-0.056	-0.055
		[BehaviorType=Crawling]*[Time=14:00]	-0.011	0.0004	-29.953	0	-0.012	-0.01
		[BehaviorType=Crawling]*[Time=15:00]	-0.022	0.0004	-59.907	0	-0.023	-0.021
		[BehaviorType=Crawling]*[Time=16:00]	-0.033	0.0004	-90.13	0	-0.034	-0.033
		[BehaviorType=Crawling]*[Time=17:00]	-0.033	0.0004	-90.13	0	-0.034	-0.033
		[BehaviorType=Crawling]*[Time=18:00]	-0.072	0.0004	-194.832	0	-0.073	-0.071
		[BehaviorType=Crawling]*[Time=19:00]	0.005	0.0004	14.842	0	0.005	0.006
		[BehaviorType=Crawling]*[Time=20:00]	-0.006	0.0004	-15.112	0	-0.006	-0.005
		[BehaviorType=Crawling]*[Time=21:00]	0.05	0.0004	134.925	0	0.049	0.051
		[BehaviorType=Crawling]*[Time=22:00]	0.022	0.0004	59.907	0	0.021	0.023
		[BehaviorType=Crawling]*[Time=23:00]	-0.017	0.0004	-45.065	0	-0.017	-0.016
		[BehaviorType=Jumping]*[Time=00:00]	-0.033	0.0004	-90.13	0	-0.034	-0.033
		[BehaviorType=Jumping]*[Time=01:00]	-0.078	0.0004	-209.269	0	-0.078	-0.077
		[BehaviorType=Jumping]*[Time=02:00]	-0.045	0.0004	-120.083	0	-0.045	-0.044
		[BehaviorType=Jumping]*[Time=03:00]	-0.061	0.0004	-164.879	0	-0.062	-0.06
		[BehaviorType=Jumping]*[Time=04:00]	-0.067	0.0004	-179.99	0	-0.067	-0.066
		[BehaviorType=Jumping]*[Time=05:00]	-0.078	0.0004	-209.269	0	-0.078	-0.077
		[BehaviorType=Jumping]*[Time=06:00]	-0.078	0.0004	-209.269	0	-0.078	-0.077
		[BehaviorType=Jumping]*[Time=07:00]	-0.078	0.0004	-209.269	0	-0.078	-0.077
		[BehaviorType=Jumping]*[Time=08:00]	-0.078	0.0004	-209.269	0	-0.078	-0.077
		[BehaviorType=Jumping]*[Time=09:00]	-0.078	0.0004	-209.269	0	-0.078	-0.077
		[BehaviorType=Jumping]*[Time=10:00]	-0.072	0.0004	-194.832	0	-0.073	-0.071
		[BehaviorType=Jumping]*[Time=11:00]	-0.078	0.0004	-209.269	0	-0.078	-0.077
		[BehaviorType=Jumping]*[Time=12:00]	-0.078	0.0004	-209.269	0	-0.078	-0.077
		[BehaviorType=Jumping]*[Time=13:00]	-0.078	0.0004	-209.269	0	-0.078	-0.077
		[BehaviorType=Jumping]*[Time=14:00]	-0.072	0.0004	-194.832	0	-0.073	-0.071
		[BehaviorType=Jumping]*[Time=15:00]	-0.072	0.0004	-194.832	0	-0.073	-0.071
		[BehaviorType=Jumping]*[Time=16:00]	-0.078	0.0004	-209.269	0	-0.078	-0.077
		[BehaviorType=Jumping]*[Time=17:00]	-0.078	0.0004	-209.269	0	-0.078	-0.077
		[BehaviorType=Jumping]*[Time=18:00]	-0.078	0.0004	-209.269	0	-0.078	-0.077
		[BehaviorType=Jumping]*[Time=19:00]	-0.05	0.0004	-134.925	0	-0.051	-0.049
		[BehaviorType=Jumping]*[Time=20:00]	-0.022	0.0004	-59.907	0	-0.023	-0.021
		[BehaviorType=Jumping]*[Time=21:00]	-0.039	0.0004	-104.972	0	-0.04	-0.038
		[BehaviorType=Jumping]*[Time=22:00]	-0.022	0.0004	-59.907	0	-0.023	-0.021
		[BehaviorType=Jumping]*[Time=23:00]	-0.022	0.0004	-59.907	0	-0.023	-0.021
		[BehaviorType=Swimming]*[Time=00:00]	0.022	0.0004	59.907	0	0.021	0.023
		[BehaviorType=Swimming]*[Time=01:00]	-0.033	0.0004	-90.13	0	-0.034	-0.033
		[BehaviorType=Swimming]*[Time=02:00]	-0.033	0.0004	-90.13	0	-0.034	-0.033
		[BehaviorType=Swimming]*[Time=03:00]	-0.033	0.0004	-90.13	0	-0.034	-0.033
		[BehaviorType=Swimming]*[Time=04:00]	-0.033	0.0004	-90.13	0	-0.034	-0.033
		[BehaviorType=Swimming]*[Time=05:00]	-0.05	0.0004	-134.925	0	-0.051	-0.049
		[BehaviorType=Swimming]*[Time=06:00]	-0.067	0.0004	-179.99	0	-0.067	-0.066
		[BehaviorType=Swimming]*[Time=07:00]	-0.061	0.0004	-164.879	0	-0.062	-0.06
		[BehaviorType=Swimming]*[Time=08:00]	-0.056	0.0004	-150.037	0	-0.056	-0.055
		[BehaviorType=Swimming]*[Time=09:00]	-0.05	0.0004	-134.925	0	-0.051	-0.049
		[BehaviorType=Swimming]*[Time=10:00]	-0.072	0.0004	-194.832	0	-0.073	-0.071
		[BehaviorType=Swimming]*[Time=11:00]	-0.078	0.0004	-209.269	0	-0.078	-0.077
		[BehaviorType=Swimming]*[Time=12:00]	-0.067	0.0004	-179.99	0	-0.067	-0.066
		[BehaviorType=Swimming]*[Time=13:00]	-0.056	0.0004	-150.037	0	-0.056	-0.055
		[BehaviorType=Swimming]*[Time=14:00]	-0.022	0.0004	-59.907	0	-0.023	-0.021
		[BehaviorType=Swimming]*[Time=15:00]	-0.039	0.0004	-104.972	0	-0.04	-0.038
		[BehaviorType=Swimming]*[Time=16:00]	-0.067	0.0004	-179.99	0	-0.067	-0.066
		[BehaviorType=Swimming]*[Time=17:00]	-0.05	0.0004	-134.925	0	-0.051	-0.049
		[BehaviorType=Swimming]*[Time=18:00]	-0.078	0.0004	-209.269	0	-0.078	-0.077
		[BehaviorType=Swimming]*[Time=19:00]	-0.017	0.0004	-45.065	0	-0.017	-0.016
		[BehaviorType=Swimming]*[Time=20:00]	-0.028	0.0004	-75.018	0	-0.029	-0.027
		[BehaviorType=Swimming]*[Time=21:00]	0.017	0.0004	44.795	0	0.016	0.017
		[BehaviorType=Swimming]*[Time=22:00]	-0.022	0.0004	-59.907	0	-0.023	-0.021
		[BehaviorType=Swimming]*[Time=23:00]	0b	.	.	.	.	.
		Probability Distribution: Normal
		Link Function: Identity
		Target: Times
		b This coefficient is redundant and therefore set to zero.

## Sheet: Table S7
		Table S7 Pairwise comparison results from linear mixed-effects models examining effects of daily cycle on behavioral durations without shelter condition, post-hibernation phase and adult conditions.
		Model Term	Coefficient	Std. Error	t	Significance	95% Confidence Interval
							Lower Bound	Upper Bound
		Intercept	0.044	0.0024	18.183	0	0.04	0.049
		[BehaviorType=Calling]*[Time=00:00]	-0.044	0.0035	-12.785	0	-0.051	-0.037
		[BehaviorType=Calling]*[Time=01:00]	-0.044	0.0035	-12.785	0	-0.051	-0.037
		[BehaviorType=Calling]*[Time=02:00]	-0.044	0.0035	-12.785	0	-0.051	-0.037
		[BehaviorType=Calling]*[Time=03:00]	-0.044	0.0035	-12.785	0	-0.051	-0.037
		[BehaviorType=Calling]*[Time=04:00]	-0.044	0.0035	-12.785	0	-0.051	-0.037
		[BehaviorType=Calling]*[Time=05:00]	-0.044	0.0035	-12.785	0	-0.051	-0.037
		[BehaviorType=Calling]*[Time=06:00]	-0.044	0.0035	-12.785	0	-0.051	-0.037
		[BehaviorType=Calling]*[Time=07:00]	-0.044	0.0035	-12.785	0	-0.051	-0.037
		[BehaviorType=Calling]*[Time=08:00]	-0.044	0.0035	-12.785	0	-0.051	-0.037
		[BehaviorType=Calling]*[Time=09:00]	-0.044	0.0035	-12.785	0	-0.051	-0.037
		[BehaviorType=Calling]*[Time=10:00]	-0.044	0.0035	-12.785	0	-0.051	-0.037
		[BehaviorType=Calling]*[Time=11:00]	-0.044	0.0035	-12.785	0	-0.051	-0.037
		[BehaviorType=Calling]*[Time=12:00]	-0.044	0.0035	-12.785	0	-0.051	-0.037
		[BehaviorType=Calling]*[Time=13:00]	-0.044	0.0035	-12.785	0	-0.051	-0.037
		[BehaviorType=Calling]*[Time=14:00]	-0.044	0.0035	-12.785	0	-0.051	-0.037
		[BehaviorType=Calling]*[Time=15:00]	-0.044	0.0035	-12.785	0	-0.051	-0.037
		[BehaviorType=Calling]*[Time=16:00]	-0.044	0.0035	-12.785	0	-0.051	-0.037
		[BehaviorType=Calling]*[Time=17:00]	-0.044	0.0035	-12.785	0	-0.051	-0.037
		[BehaviorType=Calling]*[Time=18:00]	-0.044	0.0035	-12.785	0	-0.051	-0.037
		[BehaviorType=Calling]*[Time=19:00]	-0.044	0.0035	-12.785	0	-0.051	-0.037
		[BehaviorType=Calling]*[Time=20:00]	-0.044	0.0035	-12.785	0	-0.051	-0.037
		[BehaviorType=Calling]*[Time=21:00]	-0.044	0.0035	-12.785	0	-0.051	-0.037
		[BehaviorType=Calling]*[Time=22:00]	-0.044	0.0035	-12.785	0	-0.051	-0.037
		[BehaviorType=Calling]*[Time=23:00]	-0.044	0.0035	-12.785	0	-0.051	-0.037
		[BehaviorType=Crawling]*[Time=00:00]	0.111	0.0035	32.201	0	0.104	0.118
		[BehaviorType=Crawling]*[Time=01:00]	0.111	0.0035	32.201	0	0.104	0.118
		[BehaviorType=Crawling]*[Time=02:00]	0.106	0.0035	30.579	0	0.099	0.112
		[BehaviorType=Crawling]*[Time=03:00]	0.072	0.0035	20.936	0	0.066	0.079
		[BehaviorType=Crawling]*[Time=04:00]	0.05	0.0035	14.479	0	0.043	0.057
		[BehaviorType=Crawling]*[Time=05:00]	0.011	0.0035	3.243	0.001	0.004	0.018
		[BehaviorType=Crawling]*[Time=06:00]	2.728e-16	0.0035	0	1	-0.007	0.007
		[BehaviorType=Crawling]*[Time=07:00]	-0.005	0.0035	-1.593	0.112	-0.012	0.001
		[BehaviorType=Crawling]*[Time=08:00]	2.728e-16	0.0035	0	1	-0.007	0.007
		[BehaviorType=Crawling]*[Time=09:00]	0.061	0.0035	17.722	0	0.054	0.068
		[BehaviorType=Crawling]*[Time=10:00]	0.05	0.0035	14.479	0	0.043	0.057
		[BehaviorType=Crawling]*[Time=11:00]	0.011	0.0035	3.243	0.001	0.004	0.018
		[BehaviorType=Crawling]*[Time=12:00]	-0.011	0.0035	-3.214	0.001	-0.018	-0.004
		[BehaviorType=Crawling]*[Time=13:00]	0.022	0.0035	6.458	0	0.016	0.029
		[BehaviorType=Crawling]*[Time=14:00]	0.033	0.0035	9.672	0	0.027	0.04
		[BehaviorType=Crawling]*[Time=15:00]	0.05	0.0035	14.479	0	0.043	0.057
		[BehaviorType=Crawling]*[Time=16:00]	0.045	0.0035	12.886	0	0.038	0.051
		[BehaviorType=Crawling]*[Time=17:00]	0.022	0.0035	6.458	0	0.016	0.029
		[BehaviorType=Crawling]*[Time=18:00]	0.033	0.0035	9.672	0	0.027	0.04
		[BehaviorType=Crawling]*[Time=19:00]	0.045	0.0035	12.886	0	0.038	0.051
		[BehaviorType=Crawling]*[Time=20:00]	0.078	0.0035	22.529	0	0.071	0.085
		[BehaviorType=Crawling]*[Time=21:00]	0.128	0.0035	37.008	0	0.121	0.135
		[BehaviorType=Crawling]*[Time=22:00]	0.083	0.0035	24.151	0	0.077	0.09
		[BehaviorType=Crawling]*[Time=23:00]	0.089	0.0035	25.743	0	0.082	0.096
		[BehaviorType=Jumping]*[Time=00:00]	0.014	0.0035	4.03	0	0.007	0.021
		[BehaviorType=Jumping]*[Time=01:00]	0.061	0.0035	17.722	0	0.054	0.068
		[BehaviorType=Jumping]*[Time=02:00]	0.089	0.0035	25.743	0	0.082	0.096
		[BehaviorType=Jumping]*[Time=03:00]	0.022	0.0035	6.458	0	0.016	0.029
		[BehaviorType=Jumping]*[Time=04:00]	0.017	0.0035	4.836	0	0.01	0.023
		[BehaviorType=Jumping]*[Time=05:00]	0.011	0.0035	3.243	0.001	0.004	0.018
		[BehaviorType=Jumping]*[Time=06:00]	-0.044	0.0035	-12.785	0	-0.051	-0.037
		[BehaviorType=Jumping]*[Time=07:00]	-0.017	0.0035	-4.807	0	-0.023	-0.01
		[BehaviorType=Jumping]*[Time=08:00]	-0.005	0.0035	-1.593	0.112	-0.012	0.001
		[BehaviorType=Jumping]*[Time=09:00]	0.006	0.0035	1.622	0.106	-0.001	0.012
		[BehaviorType=Jumping]*[Time=10:00]	-0.005	0.0035	-1.593	0.112	-0.012	0.001
		[BehaviorType=Jumping]*[Time=11:00]	-0.039	0.0035	-11.236	0	-0.046	-0.032
		[BehaviorType=Jumping]*[Time=12:00]	-0.044	0.0035	-12.785	0	-0.051	-0.037
		[BehaviorType=Jumping]*[Time=13:00]	-0.011	0.0035	-3.214	0.001	-0.018	-0.004
		[BehaviorType=Jumping]*[Time=14:00]	-0.005	0.0035	-1.593	0.112	-0.012	0.001
		[BehaviorType=Jumping]*[Time=15:00]	-0.039	0.0035	-11.236	0	-0.046	-0.032
		[BehaviorType=Jumping]*[Time=16:00]	0.028	0.0035	8.05	0	0.021	0.035
		[BehaviorType=Jumping]*[Time=17:00]	-0.005	0.0035	-1.593	0.112	-0.012	0.001
		[BehaviorType=Jumping]*[Time=18:00]	-0.003	0.0035	-0.792	0.429	-0.01	0.004
		[BehaviorType=Jumping]*[Time=19:00]	0.025	0.0035	7.259	0	0.018	0.032
		[BehaviorType=Jumping]*[Time=20:00]	0.062	0.0035	17.988	0	0.055	0.069
		[BehaviorType=Jumping]*[Time=21:00]	0.059	0.0035	17.182	0	0.053	0.066
		[BehaviorType=Jumping]*[Time=22:00]	0.02	0.0035	5.922	0	0.014	0.027
		[BehaviorType=Jumping]*[Time=23:00]	0.071	0.0035	20.666	0	0.065	0.078
		[BehaviorType=Swimming]*[Time=00:00]	-0.044	0.0035	-12.785	0	-0.051	-0.037
		[BehaviorType=Swimming]*[Time=01:00]	-0.033	0.0035	-9.643	0	-0.04	-0.027
		[BehaviorType=Swimming]*[Time=02:00]	-0.044	0.0035	-12.785	0	-0.051	-0.037
		[BehaviorType=Swimming]*[Time=03:00]	-0.044	0.0035	-12.785	0	-0.051	-0.037
		[BehaviorType=Swimming]*[Time=04:00]	-0.044	0.0035	-12.785	0	-0.051	-0.037
		[BehaviorType=Swimming]*[Time=05:00]	-0.044	0.0035	-12.785	0	-0.051	-0.037
		[BehaviorType=Swimming]*[Time=06:00]	-0.044	0.0035	-12.785	0	-0.051	-0.037
		[BehaviorType=Swimming]*[Time=07:00]	-0.044	0.0035	-12.785	0	-0.051	-0.037
		[BehaviorType=Swimming]*[Time=08:00]	-0.017	0.0035	-4.807	0	-0.023	-0.01
		[BehaviorType=Swimming]*[Time=09:00]	-0.017	0.0035	-4.807	0	-0.023	-0.01
		[BehaviorType=Swimming]*[Time=10:00]	-0.044	0.0035	-12.785	0	-0.051	-0.037
		[BehaviorType=Swimming]*[Time=11:00]	-0.044	0.0035	-12.785	0	-0.051	-0.037
		[BehaviorType=Swimming]*[Time=12:00]	-0.044	0.0035	-12.785	0	-0.051	-0.037
		[BehaviorType=Swimming]*[Time=13:00]	-0.044	0.0035	-12.785	0	-0.051	-0.037
		[BehaviorType=Swimming]*[Time=14:00]	-0.044	0.0035	-12.785	0	-0.051	-0.037
		[BehaviorType=Swimming]*[Time=15:00]	-0.044	0.0035	-12.785	0	-0.051	-0.037
		[BehaviorType=Swimming]*[Time=16:00]	-0.044	0.0035	-12.785	0	-0.051	-0.037
		[BehaviorType=Swimming]*[Time=17:00]	-0.044	0.0035	-12.785	0	-0.051	-0.037
		[BehaviorType=Swimming]*[Time=18:00]	-0.044	0.0035	-12.785	0	-0.051	-0.037
		[BehaviorType=Swimming]*[Time=19:00]	0.006	0.0035	1.622	0.106	-0.001	0.012
		[BehaviorType=Swimming]*[Time=20:00]	2.845e-16	0.0035	0	1	-0.007	0.007
		[BehaviorType=Swimming]*[Time=21:00]	2.841e-16	0.0035	0	1	-0.007	0.007
		[BehaviorType=Swimming]*[Time=22:00]	-0.005	0.0035	-1.593	0.112	-0.012	0.001
		[BehaviorType=Swimming]*[Time=23:00]	0b	.	.	.	.	.
		Probability Distribution: Normal
		Link Function: Identity
		Target: Times
		b This coefficient is redundant and therefore set to zero.

## Sheet: Table S8
		Pairwise comparison results from linear mixed-effects models examining effects of daily cycle on behavioral durations with shelter condition, pre-hibernation phase and juvenile conditions.
		Model Term	Coefficient	Std. Error	t	Significance	95% Confidence Interval
							Lower Bound	Upper Bound
		Intercept	-1.312e-16	0.0002	0	1	0	0
		[BehaviorType=Calling]*[Time=00:00]	1.312e-16	0.0003	0	1	-0.001	0.001
		[BehaviorType=Calling]*[Time=01:00]	1.312e-16	0.0003	0	1	-0.001	0.001
		[BehaviorType=Calling]*[Time=02:00]	1.329e-16	0.0003	0	1	-0.001	0.001
		[BehaviorType=Calling]*[Time=03:00]	1.312e-16	0.0003	0	1	-0.001	0.001
		[BehaviorType=Calling]*[Time=04:00]	1.312e-16	0.0003	0	1	-0.001	0.001
		[BehaviorType=Calling]*[Time=05:00]	1.329e-16	0.0003	0	1	-0.001	0.001
		[BehaviorType=Calling]*[Time=06:00]	1.329e-16	0.0003	0	1	-0.001	0.001
		[BehaviorType=Calling]*[Time=07:00]	1.329e-16	0.0003	0	1	-0.001	0.001
		[BehaviorType=Calling]*[Time=08:00]	1.329e-16	0.0003	0	1	-0.001	0.001
		[BehaviorType=Calling]*[Time=09:00]	1.329e-16	0.0003	0	1	-0.001	0.001
		[BehaviorType=Calling]*[Time=10:00]	1.396e-16	0.0003	0	1	-0.001	0.001
		[BehaviorType=Calling]*[Time=11:00]	1.329e-16	0.0003	0	1	-0.001	0.001
		[BehaviorType=Calling]*[Time=12:00]	1.329e-16	0.0003	0	1	-0.001	0.001
		[BehaviorType=Calling]*[Time=13:00]	1.396e-16	0.0003	0	1	-0.001	0.001
		[BehaviorType=Calling]*[Time=14:00]	1.396e-16	0.0003	0	1	-0.001	0.001
		[BehaviorType=Calling]*[Time=15:00]	1.396e-16	0.0003	0	1	-0.001	0.001
		[BehaviorType=Calling]*[Time=16:00]	1.329e-16	0.0003	0	1	-0.001	0.001
		[BehaviorType=Calling]*[Time=17:00]	1.414e-16	0.0003	0	1	-0.001	0.001
		[BehaviorType=Calling]*[Time=18:00]	1.344e-16	0.0003	0	1	-0.001	0.001
		[BehaviorType=Calling]*[Time=19:00]	1.344e-16	0.0003	0	1	-0.001	0.001
		[BehaviorType=Calling]*[Time=20:00]	1.344e-16	0.0003	0	1	-0.001	0.001
		[BehaviorType=Calling]*[Time=21:00]	1.414e-16	0.0003	0	1	-0.001	0.001
		[BehaviorType=Calling]*[Time=22:00]	1.546e-16	0.0003	0	1	-0.001	0.001
		[BehaviorType=Calling]*[Time=23:00]	1.414e-16	0.0003	0	1	-0.001	0.001
		[BehaviorType=Crawling]*[Time=00:00]	0.033	0.0003	129.647	0	0.033	0.034
		[BehaviorType=Crawling]*[Time=01:00]	1.344e-16	0.0003	0	1	-0.001	0.001
		[BehaviorType=Crawling]*[Time=02:00]	1.344e-16	0.0003	0	1	-0.001	0.001
		[BehaviorType=Crawling]*[Time=03:00]	1.344e-16	0.0003	0	1	-0.001	0.001
		[BehaviorType=Crawling]*[Time=04:00]	1.546e-16	0.0003	0	1	-0.001	0.001
		[BehaviorType=Crawling]*[Time=05:00]	1.414e-16	0.0003	0	1	-0.001	0.001
		[BehaviorType=Crawling]*[Time=06:00]	0.006	0.0003	21.803	0	0.005	0.006
		[BehaviorType=Crawling]*[Time=07:00]	0.05	0.0003	194.666	0	0.049	0.051
		[BehaviorType=Crawling]*[Time=08:00]	0.067	0.0003	259.684	0	0.066	0.067
		[BehaviorType=Crawling]*[Time=09:00]	0.056	0.0003	216.468	0	0.055	0.056
		[BehaviorType=Crawling]*[Time=10:00]	0.039	0.0003	151.45	0	0.038	0.039
		[BehaviorType=Crawling]*[Time=11:00]	0.111	0.0003	432.547	0	0.111	0.112
		[BehaviorType=Crawling]*[Time=12:00]	0.044	0.0003	172.863	0	0.044	0.045
		[BehaviorType=Crawling]*[Time=13:00]	0.044	0.0003	172.863	0	0.044	0.045
		[BehaviorType=Crawling]*[Time=14:00]	0.044	0.0003	172.863	0	0.044	0.045
		[BehaviorType=Crawling]*[Time=15:00]	0.028	0.0003	108.234	0	0.027	0.028
		[BehaviorType=Crawling]*[Time=16:00]	0.072	0.0003	281.097	0	0.072	0.073
		[BehaviorType=Crawling]*[Time=17:00]	0.106	0.0003	411.134	0	0.105	0.106
		[BehaviorType=Crawling]*[Time=18:00]	0.078	0.0003	302.9	0	0.077	0.078
		[BehaviorType=Crawling]*[Time=19:00]	0.089	0.0003	346.116	0	0.088	0.089
		[BehaviorType=Crawling]*[Time=20:00]	0.139	0.0003	540.781	0	0.138	0.139
		[BehaviorType=Crawling]*[Time=21:00]	0.083	0.0003	324.313	0	0.083	0.084
		[BehaviorType=Crawling]*[Time=22:00]	0.089	0.0003	346.116	0	0.088	0.089
		[BehaviorType=Crawling]*[Time=23:00]	0.056	0.0003	216.468	0	0.055	0.056
		[BehaviorType=Jumping]*[Time=00:00]	0.017	0.0003	65.018	0	0.016	0.017
		[BehaviorType=Jumping]*[Time=01:00]	1.563e-16	0.0003	0	1	-0.001	0.001
		[BehaviorType=Jumping]*[Time=02:00]	1.563e-16	0.0003	0	1	-0.001	0.001
		[BehaviorType=Jumping]*[Time=03:00]	1.546e-16	0.0003	0	1	-0.001	0.001
		[BehaviorType=Jumping]*[Time=04:00]	1.546e-16	0.0003	0	1	-0.001	0.001
		[BehaviorType=Jumping]*[Time=05:00]	1.546e-16	0.0003	0	1	-0.001	0.001
		[BehaviorType=Jumping]*[Time=06:00]	0.011	0.0003	43.216	0	0.011	0.012
		[BehaviorType=Jumping]*[Time=07:00]	0.039	0.0003	151.45	0	0.038	0.039
		[BehaviorType=Jumping]*[Time=08:00]	0.028	0.0003	108.234	0	0.027	0.028
		[BehaviorType=Jumping]*[Time=09:00]	0.017	0.0003	65.018	0	0.016	0.017
		[BehaviorType=Jumping]*[Time=10:00]	0.05	0.0003	194.666	0	0.049	0.051
		[BehaviorType=Jumping]*[Time=11:00]	0.017	0.0003	65.018	0	0.016	0.017
		[BehaviorType=Jumping]*[Time=12:00]	0.028	0.0003	108.234	0	0.027	0.028
		[BehaviorType=Jumping]*[Time=13:00]	0.039	0.0003	151.45	0	0.038	0.039
		[BehaviorType=Jumping]*[Time=14:00]	0.05	0.0003	194.666	0	0.049	0.051
		[BehaviorType=Jumping]*[Time=15:00]	0.028	0.0003	108.234	0	0.027	0.028
		[BehaviorType=Jumping]*[Time=16:00]	0.039	0.0003	151.45	0	0.038	0.039
		[BehaviorType=Jumping]*[Time=17:00]	0.022	0.0003	86.432	0	0.022	0.023
		[BehaviorType=Jumping]*[Time=18:00]	0.033	0.0003	129.647	0	0.033	0.034
		[BehaviorType=Jumping]*[Time=19:00]	0.05	0.0003	194.666	0	0.049	0.051
		[BehaviorType=Jumping]*[Time=20:00]	0.067	0.0003	259.684	0	0.066	0.067
		[BehaviorType=Jumping]*[Time=21:00]	0.061	0.0003	237.881	0	0.061	0.062
		[BehaviorType=Jumping]*[Time=22:00]	0.028	0.0003	108.234	0	0.027	0.028
		[BehaviorType=Jumping]*[Time=23:00]	0.033	0.0003	129.647	0	0.033	0.034
		[BehaviorType=Swimming]*[Time=00:00]	1.457e-16	0.0003	0	1	-0.001	0.001
		[BehaviorType=Swimming]*[Time=01:00]	1.457e-16	0.0003	0	1	-0.001	0.001
		[BehaviorType=Swimming]*[Time=02:00]	1.457e-16	0.0003	0	1	-0.001	0.001
		[BehaviorType=Swimming]*[Time=03:00]	1.457e-16	0.0003	0	1	-0.001	0.001
		[BehaviorType=Swimming]*[Time=04:00]	1.457e-16	0.0003	0	1	-0.001	0.001
		[BehaviorType=Swimming]*[Time=05:00]	1.457e-16	0.0003	0	1	-0.001	0.001
		[BehaviorType=Swimming]*[Time=06:00]	1.457e-16	0.0003	0	1	-0.001	0.001
		[BehaviorType=Swimming]*[Time=07:00]	1.457e-16	0.0003	0	1	-0.001	0.001
		[BehaviorType=Swimming]*[Time=08:00]	1.457e-16	0.0003	0	1	-0.001	0.001
		[BehaviorType=Swimming]*[Time=09:00]	1.457e-16	0.0003	0	1	-0.001	0.001
		[BehaviorType=Swimming]*[Time=10:00]	1.457e-16	0.0003	0	1	-0.001	0.001
		[BehaviorType=Swimming]*[Time=11:00]	1.457e-16	0.0003	0	1	-0.001	0.001
		[BehaviorType=Swimming]*[Time=12:00]	1.457e-16	0.0003	0	1	-0.001	0.001
		[BehaviorType=Swimming]*[Time=13:00]	1.457e-16	0.0003	0	1	-0.001	0.001
		[BehaviorType=Swimming]*[Time=14:00]	1.457e-16	0.0003	0	1	-0.001	0.001
		[BehaviorType=Swimming]*[Time=15:00]	1.457e-16	0.0003	0	1	-0.001	0.001
		[BehaviorType=Swimming]*[Time=16:00]	1.457e-16	0.0003	0	1	-0.001	0.001
		[BehaviorType=Swimming]*[Time=17:00]	1.457e-16	0.0003	0	1	-0.001	0.001
		[BehaviorType=Swimming]*[Time=18:00]	1.457e-16	0.0003	0	1	-0.001	0.001
		[BehaviorType=Swimming]*[Time=19:00]	1.457e-16	0.0003	0	1	-0.001	0.001
		[BehaviorType=Swimming]*[Time=20:00]	1.457e-16	0.0003	0	1	-0.001	0.001
		[BehaviorType=Swimming]*[Time=21:00]	1.457e-16	0.0003	0	1	-0.001	0.001
		[BehaviorType=Swimming]*[Time=22:00]	1.457e-16	0.0003	0	1	-0.001	0.001
		[BehaviorType=Swimming]*[Time=23:00]	0b	.	.	.	.	.
		Probability Distribution: Normal
		Link Function: Identity
		Target: Times
		b This coefficient is redundant and therefore set to zero.

## Sheet: Table S9
		Pairwise comparison results from linear mixed-effects models examining effects of daily cycle on behavioral durations without shelter condition, pre-hibernation phase and juvenile conditions.
		Model Term	Coefficient	Std. Error	t	Significance	95% Confidence Interval
							Lower Bound	Upper Bound
		Intercept	-1.431e-15	0.0012	0	1	-0.002	0.002
		[BehaviorType=Calling]*[Time=00:00]	1.444e-15	0.0017	0	1	-0.003	0.003
		[BehaviorType=Calling]*[Time=01:00]	0.011	0.0017	6.583	0	0.008	0.014
		[BehaviorType=Calling]*[Time=02:00]	0.006	0.0017	3.321	0.001	0.002	0.009
		[BehaviorType=Calling]*[Time=03:00]	0.011	0.0017	6.583	0	0.008	0.014
		[BehaviorType=Calling]*[Time=04:00]	1.444e-15	0.0017	0	1	-0.003	0.003
		[BehaviorType=Calling]*[Time=05:00]	1.441e-15	0.0017	0	1	-0.003	0.003
		[BehaviorType=Calling]*[Time=06:00]	1.441e-15	0.0017	0	1	-0.003	0.003
		[BehaviorType=Calling]*[Time=07:00]	1.448e-15	0.0017	0	1	-0.003	0.003
		[BehaviorType=Calling]*[Time=08:00]	1.441e-15	0.0017	0	1	-0.003	0.003
		[BehaviorType=Calling]*[Time=09:00]	1.441e-15	0.0017	0	1	-0.003	0.003
		[BehaviorType=Calling]*[Time=10:00]	1.451e-15	0.0017	0	1	-0.003	0.003
		[BehaviorType=Calling]*[Time=11:00]	1.448e-15	0.0017	0	1	-0.003	0.003
		[BehaviorType=Calling]*[Time=12:00]	1.441e-15	0.0017	0	1	-0.003	0.003
		[BehaviorType=Calling]*[Time=13:00]	1.444e-15	0.0017	0	1	-0.003	0.003
		[BehaviorType=Calling]*[Time=14:00]	1.444e-15	0.0017	0	1	-0.003	0.003
		[BehaviorType=Calling]*[Time=15:00]	1.437e-15	0.0017	0	1	-0.003	0.003
		[BehaviorType=Calling]*[Time=16:00]	1.434e-15	0.0017	0	1	-0.003	0.003
		[BehaviorType=Calling]*[Time=17:00]	1.43e-15	0.0017	0	1	-0.003	0.003
		[BehaviorType=Calling]*[Time=18:00]	0.011	0.0017	6.583	0	0.008	0.014
		[BehaviorType=Calling]*[Time=19:00]	0.011	0.0017	6.583	0	0.008	0.014
		[BehaviorType=Calling]*[Time=20:00]	1.423e-15	0.0017	0	1	-0.003	0.003
		[BehaviorType=Calling]*[Time=21:00]	1.43e-15	0.0017	0	1	-0.003	0.003
		[BehaviorType=Calling]*[Time=22:00]	1.444e-15	0.0017	0	1	-0.003	0.003
		[BehaviorType=Calling]*[Time=23:00]	1.43e-15	0.0017	0	1	-0.003	0.003
		[BehaviorType=Crawling]*[Time=00:00]	0.061	0.0017	36.238	0	0.058	0.064
		[BehaviorType=Crawling]*[Time=01:00]	0.117	0.0017	69.215	0	0.113	0.12
		[BehaviorType=Crawling]*[Time=02:00]	0.111	0.0017	65.893	0	0.108	0.114
		[BehaviorType=Crawling]*[Time=03:00]	0.072	0.0017	42.822	0	0.069	0.076
		[BehaviorType=Crawling]*[Time=04:00]	0.1	0.0017	59.31	0	0.097	0.103
		[BehaviorType=Crawling]*[Time=05:00]	0.083	0.0017	49.405	0	0.08	0.087
		[BehaviorType=Crawling]*[Time=06:00]	0.083	0.0017	49.405	0	0.08	0.087
		[BehaviorType=Crawling]*[Time=07:00]	0.1	0.0017	59.31	0	0.097	0.103
		[BehaviorType=Crawling]*[Time=08:00]	0.139	0.0017	82.381	0	0.136	0.142
		[BehaviorType=Crawling]*[Time=09:00]	0.1	0.0017	59.31	0	0.097	0.103
		[BehaviorType=Crawling]*[Time=10:00]	0.094	0.0017	55.988	0	0.091	0.098
		[BehaviorType=Crawling]*[Time=11:00]	0.089	0.0017	52.726	0	0.086	0.092
		[BehaviorType=Crawling]*[Time=12:00]	0.144	0.0017	85.643	0	0.141	0.148
		[BehaviorType=Crawling]*[Time=13:00]	0.128	0.0017	75.798	0	0.124	0.131
		[BehaviorType=Crawling]*[Time=14:00]	0.078	0.0017	46.143	0	0.074	0.081
		[BehaviorType=Crawling]*[Time=15:00]	0.106	0.0017	62.631	0	0.102	0.109
		[BehaviorType=Crawling]*[Time=16:00]	0.122	0.0017	72.477	0	0.119	0.126
		[BehaviorType=Crawling]*[Time=17:00]	0.117	0.0017	69.215	0	0.113	0.12
		[BehaviorType=Crawling]*[Time=18:00]	0.133	0.0017	79.06	0	0.13	0.137
		[BehaviorType=Crawling]*[Time=19:00]	0.15	0.0017	88.965	0	0.147	0.153
		[BehaviorType=Crawling]*[Time=20:00]	0.106	0.0017	62.631	0	0.102	0.109
		[BehaviorType=Crawling]*[Time=21:00]	0.144	0.0017	85.643	0	0.141	0.148
		[BehaviorType=Crawling]*[Time=22:00]	0.1	0.0017	59.31	0	0.097	0.103
		[BehaviorType=Crawling]*[Time=23:00]	0.078	0.0017	46.143	0	0.074	0.081
		[BehaviorType=Jumping]*[Time=00:00]	0.021	0.0017	12.623	0	0.018	0.025
		[BehaviorType=Jumping]*[Time=01:00]	0.067	0.0017	39.56	0	0.063	0.07
		[BehaviorType=Jumping]*[Time=02:00]	0.056	0.0017	32.976	0	0.052	0.059
		[BehaviorType=Jumping]*[Time=03:00]	0.033	0.0017	19.75	0	0.03	0.037
		[BehaviorType=Jumping]*[Time=04:00]	0.028	0.0017	16.488	0	0.024	0.031
		[BehaviorType=Jumping]*[Time=05:00]	0.028	0.0017	16.488	0	0.024	0.031
		[BehaviorType=Jumping]*[Time=06:00]	0.039	0.0017	23.072	0	0.036	0.042
		[BehaviorType=Jumping]*[Time=07:00]	0.033	0.0017	19.75	0	0.03	0.037
		[BehaviorType=Jumping]*[Time=08:00]	0.067	0.0017	39.56	0	0.063	0.07
		[BehaviorType=Jumping]*[Time=09:00]	0.094	0.0017	55.988	0	0.091	0.098
		[BehaviorType=Jumping]*[Time=10:00]	0.05	0.0017	29.655	0	0.047	0.053
		[BehaviorType=Jumping]*[Time=11:00]	0.061	0.0017	36.238	0	0.058	0.064
		[BehaviorType=Jumping]*[Time=12:00]	0.039	0.0017	23.072	0	0.036	0.042
		[BehaviorType=Jumping]*[Time=13:00]	0.061	0.0017	36.238	0	0.058	0.064
		[BehaviorType=Jumping]*[Time=14:00]	0.028	0.0017	16.488	0	0.024	0.031
		[BehaviorType=Jumping]*[Time=15:00]	0.028	0.0017	16.488	0	0.024	0.031
		[BehaviorType=Jumping]*[Time=16:00]	0.072	0.0017	42.822	0	0.069	0.076
		[BehaviorType=Jumping]*[Time=17:00]	0.05	0.0017	29.655	0	0.047	0.053
		[BehaviorType=Jumping]*[Time=18:00]	0.117	0.0017	69.215	0	0.113	0.12
		[BehaviorType=Jumping]*[Time=19:00]	0.111	0.0017	65.893	0	0.108	0.114
		[BehaviorType=Jumping]*[Time=20:00]	0.111	0.0017	65.893	0	0.108	0.114
		[BehaviorType=Jumping]*[Time=21:00]	0.072	0.0017	42.822	0	0.069	0.076
		[BehaviorType=Jumping]*[Time=22:00]	0.083	0.0017	49.405	0	0.08	0.087
		[BehaviorType=Jumping]*[Time=23:00]	0.019	0.0017	11.546	0	0.016	0.023
		[BehaviorType=Swimming]*[Time=00:00]	1.485e-15	0.0017	0	1	-0.003	0.003
		[BehaviorType=Swimming]*[Time=01:00]	1.485e-15	0.0017	0	1	-0.003	0.003
		[BehaviorType=Swimming]*[Time=02:00]	1.485e-15	0.0017	0	1	-0.003	0.003
		[BehaviorType=Swimming]*[Time=03:00]	1.485e-15	0.0017	0	1	-0.003	0.003
		[BehaviorType=Swimming]*[Time=04:00]	1.485e-15	0.0017	0	1	-0.003	0.003
		[BehaviorType=Swimming]*[Time=05:00]	1.484e-15	0.0017	0	1	-0.003	0.003
		[BehaviorType=Swimming]*[Time=06:00]	1.484e-15	0.0017	0	1	-0.003	0.003
		[BehaviorType=Swimming]*[Time=07:00]	1.484e-15	0.0017	0	1	-0.003	0.003
		[BehaviorType=Swimming]*[Time=08:00]	1.484e-15	0.0017	0	1	-0.003	0.003
		[BehaviorType=Swimming]*[Time=09:00]	1.484e-15	0.0017	0	1	-0.003	0.003
		[BehaviorType=Swimming]*[Time=10:00]	1.484e-15	0.0017	0	1	-0.003	0.003
		[BehaviorType=Swimming]*[Time=11:00]	1.483e-15	0.0017	0	1	-0.003	0.003
		[BehaviorType=Swimming]*[Time=12:00]	0.011	0.0017	6.583	0	0.008	0.014
		[BehaviorType=Swimming]*[Time=13:00]	0.011	0.0017	6.583	0	0.008	0.014
		[BehaviorType=Swimming]*[Time=14:00]	1.483e-15	0.0017	0	1	-0.003	0.003
		[BehaviorType=Swimming]*[Time=15:00]	1.483e-15	0.0017	0	1	-0.003	0.003
		[BehaviorType=Swimming]*[Time=16:00]	0.011	0.0017	6.583	0	0.008	0.014
		[BehaviorType=Swimming]*[Time=17:00]	0.028	0.0017	16.488	0	0.024	0.031
		[BehaviorType=Swimming]*[Time=18:00]	1.481e-15	0.0017	0	1	-0.003	0.003
		[BehaviorType=Swimming]*[Time=19:00]	1.481e-15	0.0017	0	1	-0.003	0.003
		[BehaviorType=Swimming]*[Time=20:00]	1.481e-15	0.0017	0	1	-0.003	0.003
		[BehaviorType=Swimming]*[Time=21:00]	1.481e-15	0.0017	0	1	-0.003	0.003
		[BehaviorType=Swimming]*[Time=22:00]	1.481e-15	0.0017	0	1	-0.003	0.003
		[BehaviorType=Swimming]*[Time=23:00]	0b	.	.	.	.	.
		Probability Distribution: Normal
		Link Function: Identity
		Target: Times
		b This coefficient is redundant and therefore set to zero.

## Sheet: Table S10
		Pairwise comparison results from linear mixed-effects models examining effects of daily cycle on behavioral durations with shelter condition, post-hibernation phase and juvenile conditions.
		Model Term	Coefficient	Std. Error	t	Significance	95% Confidence Interval
							Lower Bound	Upper Bound
		Intercept	-6.258e-16	0.0006	0	1	-0.001	0.001
		[BehaviorType=Calling]*[Time=00:00]	0.028	0.0006	44.635	0	0.027	0.029
		[BehaviorType=Calling]*[Time=01:00]	0	0.0006	0.401	0.688	-0.001	0.001
		[BehaviorType=Calling]*[Time=02:00]	0	0.0006	0.401	0.688	-0.001	0.001
		[BehaviorType=Calling]*[Time=03:00]	0.017	0.0006	26.813	0	0.015	0.018
		[BehaviorType=Calling]*[Time=04:00]	0	0.0006	0.401	0.688	-0.001	0.001
		[BehaviorType=Calling]*[Time=05:00]	0	0.0006	0.401	0.688	-0.001	0.001
		[BehaviorType=Calling]*[Time=06:00]	0	0.0006	0.401	0.688	-0.001	0.001
		[BehaviorType=Calling]*[Time=07:00]	0.017	0.0006	26.813	0	0.015	0.018
		[BehaviorType=Calling]*[Time=08:00]	0	0.0006	0.401	0.688	-0.001	0.001
		[BehaviorType=Calling]*[Time=09:00]	0	0.0006	0.401	0.688	-0.001	0.001
		[BehaviorType=Calling]*[Time=10:00]	0	0.0006	0.401	0.688	-0.001	0.001
		[BehaviorType=Calling]*[Time=11:00]	0	0.0006	0.401	0.688	-0.001	0.001
		[BehaviorType=Calling]*[Time=12:00]	0	0.0006	0.401	0.688	-0.001	0.001
		[BehaviorType=Calling]*[Time=13:00]	0	0.0006	0.401	0.688	-0.001	0.001
		[BehaviorType=Calling]*[Time=14:00]	0	0.0006	0.401	0.688	-0.001	0.001
		[BehaviorType=Calling]*[Time=15:00]	0.006	0.0006	8.991	0	0.004	0.007
		[BehaviorType=Calling]*[Time=16:00]	0	0.0006	0.401	0.688	-0.001	0.001
		[BehaviorType=Calling]*[Time=17:00]	0	0.0006	0.401	0.688	-0.001	0.001
		[BehaviorType=Calling]*[Time=18:00]	0	0.0006	0.401	0.688	-0.001	0.001
		[BehaviorType=Calling]*[Time=19:00]	0	0.0006	0.401	0.688	-0.001	0.001
		[BehaviorType=Calling]*[Time=20:00]	0	0.0006	0.401	0.688	-0.001	0.001
		[BehaviorType=Calling]*[Time=21:00]	0	0.0006	0.401	0.688	-0.001	0.001
		[BehaviorType=Calling]*[Time=22:00]	0.011	0.0006	17.822	0	0.01	0.012
		[BehaviorType=Calling]*[Time=23:00]	0	0.0006	0.401	0.688	-0.001	0.001
		[BehaviorType=Crawling]*[Time=00:00]	0.1	0.0006	160.558	0	0.099	0.101
		[BehaviorType=Crawling]*[Time=01:00]	0.111	0.0006	178.379	0	0.11	0.112
		[BehaviorType=Crawling]*[Time=02:00]	0.139	0.0006	223.014	0	0.138	0.14
		[BehaviorType=Crawling]*[Time=03:00]	0.128	0.0006	205.193	0	0.127	0.129
		[BehaviorType=Crawling]*[Time=04:00]	0.039	0.0006	62.457	0	0.038	0.04
		[BehaviorType=Crawling]*[Time=05:00]	0.05	0.0006	80.279	0	0.049	0.051
		[BehaviorType=Crawling]*[Time=06:00]	0.011	0.0006	17.822	0	0.01	0.012
		[BehaviorType=Crawling]*[Time=07:00]	0.089	0.0006	142.736	0	0.088	0.09
		[BehaviorType=Crawling]*[Time=08:00]	0.106	0.0006	169.549	0	0.104	0.107
		[BehaviorType=Crawling]*[Time=09:00]	0.033	0.0006	53.466	0	0.032	0.035
		[BehaviorType=Crawling]*[Time=10:00]	0.022	0.0006	35.644	0	0.021	0.023
		[BehaviorType=Crawling]*[Time=11:00]	0.011	0.0006	17.822	0	0.01	0.012
		[BehaviorType=Crawling]*[Time=12:00]	0	0.0006	0.401	0.688	-0.001	0.001
		[BehaviorType=Crawling]*[Time=13:00]	0.028	0.0006	44.635	0	0.027	0.029
		[BehaviorType=Crawling]*[Time=14:00]	0.039	0.0006	62.457	0	0.038	0.04
		[BehaviorType=Crawling]*[Time=15:00]	0.044	0.0006	71.288	0	0.043	0.046
		[BehaviorType=Crawling]*[Time=16:00]	0.028	0.0006	44.635	0	0.027	0.029
		[BehaviorType=Crawling]*[Time=17:00]	0.017	0.0006	26.813	0	0.015	0.018
		[BehaviorType=Crawling]*[Time=18:00]	0.006	0.0006	8.991	0	0.004	0.007
		[BehaviorType=Crawling]*[Time=19:00]	0	0.0006	0.401	0.688	-0.001	0.001
		[BehaviorType=Crawling]*[Time=20:00]	0.067	0.0006	107.092	0	0.065	0.068
		[BehaviorType=Crawling]*[Time=21:00]	0.128	0.0006	205.193	0	0.127	0.129
		[BehaviorType=Crawling]*[Time=22:00]	0.122	0.0006	196.201	0	0.121	0.123
		[BehaviorType=Crawling]*[Time=23:00]	0.111	0.0006	178.379	0	0.11	0.112
		[BehaviorType=Jumping]*[Time=00:00]	0.072	0.0006	115.923	0	0.071	0.073
		[BehaviorType=Jumping]*[Time=01:00]	0.133	0.0006	214.023	0	0.132	0.135
		[BehaviorType=Jumping]*[Time=02:00]	0.067	0.0006	107.092	0	0.065	0.068
		[BehaviorType=Jumping]*[Time=03:00]	0.083	0.0006	133.744	0	0.082	0.085
		[BehaviorType=Jumping]*[Time=04:00]	0.033	0.0006	53.466	0	0.032	0.035
		[BehaviorType=Jumping]*[Time=05:00]	0.033	0.0006	53.466	0	0.032	0.035
		[BehaviorType=Jumping]*[Time=06:00]	0.006	0.0006	8.991	0	0.004	0.007
		[BehaviorType=Jumping]*[Time=07:00]	0.044	0.0006	71.288	0	0.043	0.046
		[BehaviorType=Jumping]*[Time=08:00]	0.033	0.0006	53.466	0	0.032	0.035
		[BehaviorType=Jumping]*[Time=09:00]	0	0.0006	0.401	0.688	-0.001	0.001
		[BehaviorType=Jumping]*[Time=10:00]	0.006	0.0006	8.991	0	0.004	0.007
		[BehaviorType=Jumping]*[Time=11:00]	0	0.0006	0.401	0.688	-0.001	0.001
		[BehaviorType=Jumping]*[Time=12:00]	0	0.0006	0.401	0.688	-0.001	0.001
		[BehaviorType=Jumping]*[Time=13:00]	0	0.0006	0.401	0.688	-0.001	0.001
		[BehaviorType=Jumping]*[Time=14:00]	0	0.0006	0.401	0.688	-0.001	0.001
		[BehaviorType=Jumping]*[Time=15:00]	0.017	0.0006	26.813	0	0.015	0.018
		[BehaviorType=Jumping]*[Time=16:00]	0.011	0.0006	17.822	0	0.01	0.012
		[BehaviorType=Jumping]*[Time=17:00]	0	0.0006	0.401	0.688	-0.001	0.001
		[BehaviorType=Jumping]*[Time=18:00]	0	0.0006	0.401	0.688	-0.001	0.001
		[BehaviorType=Jumping]*[Time=19:00]	0	0.0006	0.401	0.688	-0.001	0.001
		[BehaviorType=Jumping]*[Time=20:00]	0.028	0.0006	44.635	0	0.027	0.029
		[BehaviorType=Jumping]*[Time=21:00]	0.039	0.0006	62.457	0	0.038	0.04
		[BehaviorType=Jumping]*[Time=22:00]	0.1	0.0006	160.558	0	0.099	0.101
		[BehaviorType=Jumping]*[Time=23:00]	0.072	0.0006	115.923	0	0.071	0.073
		[BehaviorType=Swimming]*[Time=00:00]	0	0.0006	0.158	0.874	-0.001	0.001
		[BehaviorType=Swimming]*[Time=01:00]	0	0.0006	0.475	0.635	-0.001	0.002
		[BehaviorType=Swimming]*[Time=02:00]	0	0.0006	0.475	0.635	-0.001	0.002
		[BehaviorType=Swimming]*[Time=03:00]	0	0.0006	0.475	0.635	-0.001	0.002
		[BehaviorType=Swimming]*[Time=04:00]	0	0.0006	0.475	0.635	-0.001	0.002
		[BehaviorType=Swimming]*[Time=05:00]	0	0.0006	0.475	0.635	-0.001	0.002
		[BehaviorType=Swimming]*[Time=06:00]	0	0.0006	0.475	0.635	-0.001	0.002
		[BehaviorType=Swimming]*[Time=07:00]	0.006	0.0006	9.182	0	0.005	0.007
		[BehaviorType=Swimming]*[Time=08:00]	0	0.0006	0.475	0.635	-0.001	0.002
		[BehaviorType=Swimming]*[Time=09:00]	0	0.0006	0.475	0.635	-0.001	0.002
		[BehaviorType=Swimming]*[Time=10:00]	0	0.0006	0.401	0.688	-0.001	0.001
		[BehaviorType=Swimming]*[Time=11:00]	0	0.0006	0.401	0.688	-0.001	0.001
		[BehaviorType=Swimming]*[Time=12:00]	0	0.0006	0.401	0.688	-0.001	0.001
		[BehaviorType=Swimming]*[Time=13:00]	0	0.0006	0.401	0.688	-0.001	0.001
		[BehaviorType=Swimming]*[Time=14:00]	0	0.0006	0.401	0.688	-0.001	0.001
		[BehaviorType=Swimming]*[Time=15:00]	0	0.0006	0.401	0.688	-0.001	0.001
		[BehaviorType=Swimming]*[Time=16:00]	0	0.0006	0.401	0.688	-0.001	0.001
		[BehaviorType=Swimming]*[Time=17:00]	0	0.0006	0.401	0.688	-0.001	0.001
		[BehaviorType=Swimming]*[Time=18:00]	0	0.0006	0.401	0.688	-0.001	0.001
		[BehaviorType=Swimming]*[Time=19:00]	0	0.0006	0.401	0.688	-0.001	0.001
		[BehaviorType=Swimming]*[Time=20:00]	0	0.0006	0.401	0.688	-0.001	0.001
		[BehaviorType=Swimming]*[Time=21:00]	0.006	0.0006	8.991	0	0.004	0.007
		[BehaviorType=Swimming]*[Time=22:00]	0.006	0.0006	8.991	0	0.004	0.007
		[BehaviorType=Swimming]*[Time=23:00]	0	0.0006	0.401	0.688	-0.001	0.001
		Probability Distribution: Normal	0.001	0.0008	1.226	0.221	-0.001	0.003
		Link Function: Identity	6.269e-16	0.0008	0	1	-0.002	0.002
		Target: Times	6.269e-16	0.0008	0	1	-0.002	0.002
		b This coefficient is redundant and therefore set to zero.	6.269e-16	0.0008	0	1	-0.002	0.002
			6.269e-16	0.0008	0	1	-0.002	0.002
			6.265e-16	0.0008	0	1	-0.002	0.002
			6.267e-16	0.0008	0	1	-0.002	0.002
			0.005	0.0008	5.641	0	0.003	0.006
			6.267e-16	0.0008	0	1	-0.002	0.002

[truncated: 1 more sheets: Table S11]
